# Supplementary material for: Whole genome bisulfite sequencing of cell-free DNA and its cellular contributors uncovers placenta hypomethylated domains
Source: Genome Biol. 2015 Apr 15;16(1):78. doi: 10.1186/s13059-015-0645-x (PMC4427941; doi:10.1186/s13059-015-0645-x)
Supplement: Additional file 3: Table S1. — Additional information regarding each sample subjected to WGBS. [file 13059_2015_645_MOESM3_ESM.csv]

Sample.Number	Sample.Type	Gestational.Age (Weeks)	Donor.Age (Years)
RDLN022752	Pregnant.ccfDNA	22	35
RDLN022753	Pregnant.ccfDNA	20	36
RDLN022754	Pregnant.ccfDNA	18	34
RDLN022755	Pregnant.ccfDNA	10	27
RDLN022756	Pregnant.ccfDNA	11	35
RDLN022757	Pregnant.ccfDNA	16	35
RDLN022758	Pregnant.ccfDNA	25	37
RDLN018936	Placenta	13	22
RDLN018937	Placenta	8	35
RDLN018940	Placenta	8	33
RDLN018939	Placenta	8	35
RDLN018686	Placenta	11	33
RDLN018943	Buffy Coat	8	20
RDLN018945	Buffy Coat	9	32
RDLN018946	Buffy Coat	9	25
RDLN019195	Buffy Coat	11	47
RDLN019196	Buffy Coat	8	33
RDLN019197	Buffy Coat	11	25
RDLN019198	Buffy Coat	16	38
RDLN018949	NonPregnant.ccfDNA	NA	27
RDLN018950	NonPregnant.ccfDNA	NA	31
RDLN018951	NonPregnant.ccfDNA	NA	29
RDLN018952	NonPregnant.ccfDNA	NA	26
RDLN018953	NonPregnant.ccfDNA	NA	56
RDLN018954	NonPregnant.ccfDNA	NA	39
RDLN018948	NonPregnant.ccfDNA	NA	21
RDLN018963	NonPregnant.ccfDNA	NA	56
